# Supplementary material for: Predicting Shunt-Dependency After Aneurysmal Subarachnoid Hemorrhage: A Multicenter Validation Study
Source: J Clin Med. 2025 Dec 3;14(23):8585. doi: 10.3390/jcm14238585 (PMC12693472; doi:10.3390/jcm14238585)
Supplement: Supplementary file 1 [file jcm-14-08585-s001.zip]

Archive with 1 entries (1 files):
- jcm-3949291-supplementary.pdf
